# Supplementary material for: Temporal accuracy of human cortico-cortical interactions
Source: J Neurophysiol. 2016 Feb 3;115(4):1810–20. doi: 10.1152/jn.00956.2015 (PMC4869482; doi:10.1152/jn.00956.2015)
Supplement: Table S1 [file Table_S1.xlsx]

## Sheet: Sheet1
Table S1. Coordinates of 700 points selected over the cortical hull.
Region name	Number of POIs	Region area (cm²)	TLRC coordinates (LPI)
rh.cerebellum	59	148.53	[29,-84,-46], [32,-45,-45], [11,-47,-51], [40,-90,-25], [13,-47,-53], [20,-60,-54], [52,-63,-25], [11,-60,-56], [30,-95,-25], [35,-62,-54], [43,-59,-49], [15,-36,-39], [11,-49,-54], [16,-67,-53], [52,-71,-30], [33,-88,-40], [49,-50,-37], [42,-85,-34], [9,-56,-55], [49,-63,-43], [28,-66,-55], [17,-40,-42], [44,-77,-39], [50,-78,-20], [32,-72,-54], [53,-65,-34], [27,-78,-52], [42,-53,-47], [15,-96,…
lh.cerebellum	50	143.82	[-31,-91,-21], [-49,-56,-42], [-11,-41,-41], [-12,-51,-53], [-11,-41,-41], [-28,-44,-48], [-32,-89,-30], [-35,-78,-48], [-23,-50,-54], [-31,-86,-41], [-18,-39,-40], [-8,-69,-49], [-11,-93,-35], [-29,-57,-58], [-48,-75,-30], [-13,-95,-24], [-46,-79,-18], [-38,-85,-29], [-16,-91,-39], [-31,-80,-49], [-14,-34,-39], [-38,-81,-39], [-15,-51,-54], [-46,-62,-46], [-37,-53,-55], [-51,-69,-34], [-45,-45,-…
lh.rostralmiddlefrontal	29	69.97	[-25,52,29], [-19,73,-7], [-32,56,16], [-30,43,41], [-31,62,-21], [-36,60,6], [-46,40,29], [-26,70,-7], [-32,37,46], [-42,56,0], [-32,64,-3], [-26,63,11], [-46,56,-20], [-42,35,39], [-21,73,-18], [-36,45,29], [-27,65,6], [-32,30,50], [-35,69,-13], [-21,61,20], [-36,64,-19], [-48,54,-9], [-20,68,-23], [-16,70,4], [-42,62,-19], [-42,49,18], [-43,62,-14], [-30,67,-20], [-43,54,13]
rh.lateraloccipital	29	59.72	[21,-103,16], [20,-101,2], [27,-99,20], [24,-100,28], [42,-92,8], [46,-89,-9], [39,-96,1], [18,-102,29], [40,-83,28], [26,-94,32], [60,-69,10], [47,-89,-2], [20,-95,34], [47,-86,13], [57,-70,2], [52,-84,-6], [42,-92,-8], [33,-94,21], [30,-87,34], [27,-102,8], [58,-69,18], [52,-82,5], [28,-100,-2], [52,-81,-9], [16,-97,1], [56,-72,-8], [36,-96,12], [34,-96,-7], [55,-74,17]
rh.superiorfrontal	27	82.51	[15,72,0], [5,68,16], [8,63,27], [3,57,33], [5,73,-5], [2,45,41], [34,4,62], [13,28,61], [7,30,61], [14,15,64], [12,68,19], [16,72,7], [27,9,66], [7,70,6], [6,41,50], [13,-7,73], [26,43,47], [6,21,67], [20,64,20], [15,6,70], [22,54,37], [19,38,50], [21,2,72], [15,49,43], [11,39,57], [15,55,36], [9,57,37]
lh.lateraloccipital	26	60.61	[-48,-85,14], [-18,-97,26], [-56,-77,21], [-15,-98,-14], [-31,-101,12], [-37,-97,-4], [-51,-84,-4], [-51,-81,-9], [-43,-94,-1], [-59,-72,2], [-32,-98,-7], [-22,-103,-1], [-22,-102,-8], [-56,-78,2], [-47,-87,5], [-59,-72,20], [-23,-97,27], [-36,-94,17], [-18,-100,19], [-38,-97,13], [-13,-105,2], [-29,-97,18], [-42,-85,24], [-10,-105,8], [-21,-105,9], [-45,-89,-7]
rh.superiorparietal	25	63.73	[10,-57,80], [26,-67,65], [24,-82,53], [9,-89,42], [20,-56,78], [16,-86,49], [21,-74,63], [28,-80,52], [22,-67,71], [10,-63,78], [11,-93,33], [11,-78,61], [27,-57,71], [40,-43,68], [3,-86,42], [28,-45,74], [13,-84,51], [16,-81,57], [12,-73,68], [16,-76,64], [19,-62,75], [35,-51,68], [42,-53,61], [31,-81,46], [25,-85,45]
lh.inferiortemporal	23	47.18	[-60,-54,-19], [-45,-3,-50], [-50,-2,-48], [-62,-20,-35], [-52,-45,-23], [-44,-10,-48], [-66,-45,-20], [-58,-59,-17], [-63,-32,-29], [-67,-15,-32], [-41,6,-49], [-66,-37,-22], [-53,-11,-45], [-55,-17,-40], [-66,-57,-12], [-64,-48,-22], [-57,-4,-42], [-61,-64,-7], [-62,-7,-36], [-56,-70,-9], [-65,-25,-32], [-38,-3,-50], [-46,-30,-27]
lh.middletemporal	22	40.02	[-71,-24,-15], [-74,-33,-12], [-49,10,-47], [-72,-43,-5], [-61,4,-34], [-71,-38,-16], [-74,-27,-6], [-67,-59,6], [-61,16,-32], [-54,15,-42], [-49,16,-46], [-69,-22,-24], [-71,-16,-22], [-59,11,-38], [-69,-11,-26], [-72,-50,2], [-66,9,-25], [-68,-5,-16], [-75,-39,-3], [-71,-11,-20], [-69,-50,-10], [-68,-1,-25]
lh.superiorfrontal	22	88.3	[-11,29,61], [-14,47,43], [-24,-7,74], [-20,5,73], [-19,36,50], [-25,21,61], [-3,27,55], [-10,36,55], [-2,-4,70], [-19,29,60], [-14,1,72], [-6,-14,79], [-21,14,66], [-24,46,40], [-10,67,14], [-17,53,38], [-12,59,25], [-11,5,72], [-17,41,49], [-2,8,63], [-8,21,63], [-14,64,19]
rh.middletemporal	22	45.93	[68,-3,-20], [62,-42,-21], [50,15,-45], [70,-49,8], [56,18,-37], [72,-40,2], [41,17,-48], [68,-10,-17], [73,-22,-11], [68,-32,-21], [71,-47,-4], [63,7,-35], [46,8,-47], [57,11,-43], [69,-44,-11], [72,-31,-13], [36,19,-45], [65,2,-32], [65,-25,-28], [73,-39,-7], [66,-17,-24], [74,-30,-8]
rh.rostralmiddlefrontal	22	73.18	[26,67,5], [43,47,25], [29,37,47], [24,65,-20], [46,51,15], [30,53,-26], [27,47,36], [51,33,25], [44,62,-10], [44,55,-1], [24,70,-9], [39,61,-21], [47,31,32], [47,56,-20], [33,52,28], [38,58,8], [43,38,36], [28,71,-7], [34,63,-24], [34,67,-14], [39,56,16], [32,59,18]
rh.superiortemporal	22	41.56	[59,23,-25], [61,19,-20], [47,28,-39], [66,4,-6], [44,26,-44], [69,-12,13], [69,-1,-10], [72,-28,6], [71,-10,-7], [46,28,-30], [66,6,-12], [63,13,-10], [54,26,-32], [70,-25,15], [71,-14,3], [58,22,-29], [62,13,-21], [53,25,-27], [60,17,-27], [58,20,-15], [66,2,3], [73,-17,-3]
lh.inferiorparietal	21	61.73	[-49,-64,56], [-46,-73,53], [-39,-81,45], [-53,-74,32], [-41,-83,40], [-43,-62,60], [-62,-63,30], [-62,-66,20], [-46,-81,38], [-65,-57,26], [-51,-58,59], [-67,-50,27], [-50,-75,44], [-52,-46,58], [-46,-83,31], [-44,-47,65], [-51,-68,50], [-57,-72,31], [-64,-53,37], [-61,-60,37], [-57,-66,39]
lh.superiorparietal	21	58.85	[-10,-93,33], [-22,-63,74], [-19,-78,59], [-11,-66,71], [-32,-47,73], [-23,-70,68], [-28,-87,39], [-25,-54,76], [-15,-92,34], [-4,-93,29], [-28,-38,75], [-25,-85,49], [-33,-66,63], [-21,-46,82], [-31,-81,50], [-27,-77,59], [-30,-57,73], [-39,-38,66], [-36,-42,72], [-16,-69,69], [-19,-72,67]
rh.inferiortemporal	21	45.93	[68,-58,5], [39,-16,-45], [61,-23,-39], [51,-18,-44], [62,-33,-27], [64,-62,7], [58,-61,-13], [60,-1,-44], [66,-59,-4], [55,-1,-48], [57,-30,-33], [47,-2,-50], [62,-6,-35], [58,5,-42], [64,-16,-33], [58,-11,-48], [53,-9,-49], [57,-16,-45], [41,-12,-49], [36,-3,-51], [55,-43,-25]
rh.inferiorparietal	20	66.54	[63,-53,34], [51,-70,41], [68,-51,14], [38,-76,48], [59,-58,37], [43,-65,57], [70,-41,14], [66,-50,25], [56,-56,49], [64,-57,26], [49,-77,29], [49,-60,53], [39,-81,40], [46,-74,43], [41,-70,54], [34,-71,59], [53,-72,29], [64,-59,17], [54,-64,43], [69,-34,15]
lh.precentral	18	53.92	[-16,-15,77], [-53,-8,51], [-2,-38,75], [-60,13,29], [-46,8,49], [-60,17,18], [-40,-7,62], [-15,-26,82], [-33,-23,73], [-25,-20,79], [-38,-16,67], [-30,-13,72], [-11,-33,79], [-53,3,45], [-50,-2,53], [-4,-26,78], [-62,14,6], [-24,-28,78]
lh.supramarginal	16	50.87	[-72,-48,13], [-57,-35,52], [-67,-34,37], [-64,-47,42], [-65,-27,44], [-67,-24,32], [-63,-19,41], [-70,-33,27], [-48,-37,58], [-69,-26,19], [-69,-40,30], [-67,-55,15], [-68,-11,24], [-68,-16,31], [-64,-37,44], [-69,-17,24]
rh.precentral	16	58.3	[57,-3,44], [66,7,17], [25,-14,75], [42,6,55], [16,-25,81], [54,7,45], [43,-7,63], [61,14,23], [59,4,40], [29,-18,73], [34,-11,70], [53,-2,52], [10,-30,80], [61,18,14], [47,9,51], [53,17,34]
rh.supramarginal	14	48.74	[67,-22,33], [55,-32,55], [61,-34,46], [69,-16,21], [46,-33,61], [68,-30,29], [63,-36,40], [54,-48,56], [62,-49,41], [53,-41,59], [53,-21,54], [59,-27,49], [65,-12,29], [62,-18,47]
lh.superiortemporal	13	46.01	[-72,-40,17], [-62,15,-23], [-47,26,-41], [-53,25,-34], [-60,16,-7], [-72,-20,6], [-75,-35,9], [-45,27,-32], [-66,-1,-3], [-72,-12,-4], [-45,21,-44], [-74,-21,-3], [-74,-43,11]
lh.postcentral	12	45.48	[-44,-30,63], [-55,-24,53], [-66,-3,12], [-14,-42,84], [-67,-1,30], [-55,-14,51], [-50,-19,58], [-67,0,21], [-62,3,32], [-48,-11,57], [-59,-3,41], [-66,-8,33]
rh.postcentral	12	45.92	[52,-14,57], [42,-18,66], [65,1,29], [68,-7,23], [63,-10,38], [35,-24,69], [17,-31,77], [29,-34,71], [67,1,22], [16,-46,80], [69,-4,18], [12,-41,82]
lh.lateralorbitofrontal	11	30.87	[-28,35,-27], [-16,47,-31], [-20,59,-26], [-10,71,-26], [-17,27,-33], [-17,12,-29], [-12,65,-28], [-15,38,-32], [-30,43,-26], [-31,52,-25], [-13,55,-29]
rh.lateralorbitofrontal	11	32.31	[8,61,-33], [13,48,-34], [23,48,-29], [14,67,-28], [17,30,-29], [15,58,-32], [7,55,-35], [18,12,-27], [9,41,-35], [32,43,-26], [27,24,-30]
lh.parstriangularis	10	19.32	[-52,44,10], [-57,43,-14], [-58,40,3], [-51,48,0], [-57,37,-13], [-57,44,-7], [-61,29,-2], [-55,31,-17], [-61,33,2], [-56,38,8]
rh.fusiform	10	43.41	[33,7,-49], [28,14,-49], [36,-30,-29], [28,-12,-41], [27,9,-50], [44,-36,-28], [23,7,-45], [26,-1,-51], [24,-2,-42], [29,-6,-49]
lh.caudalmiddlefrontal	8	31.63	[-38,25,48], [-51,19,35], [-38,7,62], [-48,21,44], [-29,5,65], [-45,28,35], [-41,9,56], [-38,15,61]
lh.precuneus	8	42.84	[-13,-83,52], [-8,-60,69], [-19,-81,54], [-8,-72,65], [-2,-64,65], [-6,-79,57], [-11,-80,57], [-16,-53,77]
rh.parstriangularis	8	19.12	[53,41,8], [59,35,-2], [52,48,-3], [48,40,18], [57,32,13], [58,29,3], [57,40,-8], [58,31,-9]
lh.fusiform	6	41.85	[-32,5,-50], [-32,-11,-46], [-24,4,-45], [-38,-23,-31], [-39,-89,-14], [-27,-3,-44]
rh.caudalmiddlefrontal	6	29.26	[46,16,48], [36,18,55], [38,34,44], [32,27,55], [40,25,50], [26,26,57]
rh.parsorbitalis	6	13.54	[50,52,-12], [43,52,-26], [50,48,-22], [45,44,-28], [56,40,-16], [39,49,-27]
lh.entorhinal	5	5.37	[-20,-17,-28], [-5,-16,-18], [-21,0,-38], [-18,-2,-34], [-16,-1,-29]
lh.parsorbitalis	5	9.19	[-49,34,-24], [-49,47,-23], [-54,42,-22], [-52,50,-16], [-44,52,-24]
lh.temporalpole	5	7.21	[-23,17,-40], [-21,12,-44], [-28,14,-46], [-37,15,-47], [-34,24,-40]
rh.frontalpole	5	4.73	[10,74,-13], [16,71,-18], [5,76,-21], [2,72,-22], [10,74,-23]
rh.medialorbitofrontal	5	22.35	[0,53,-34], [2,39,-35], [2,18,-27], [8,31,-32], [2,69,-29]
lh.frontalpole	4	3.83	[-16,75,-13], [-3,73,-12], [-6,76,-9], [-10,74,-18]
lh.medialorbitofrontal	4	23.25	[-5,10,-25], [-5,47,-33], [-5,27,-31], [-5,61,-29]
lh.cuneus	3	17.92	[-6,-104,14], [-2,-103,2], [-2,-99,17]
rh.entorhinal	3	5.43	[1,-3,-16], [7,6,-21], [9,-14,-19]
lh.lingual	2	32.62	[-7,-101,-8], [2,-94,-6]
lh.paracentral	2	15.56	[-14,-48,80], [-2,-19,74]
lh.parsopercularis	2	17.27	[-57,27,21], [-58,29,14]
rh.paracentral	2	16.45	[6,-10,77], [9,-21,79]
rh.parahippocampal	2	8.03	[21,-18,-28], [27,-20,-28]
rh.temporalpole	2	6.93	[24,17,-43], [34,25,-38]
lh.parahippocampal	1	8.67	[-27,-21,-26]
rh.cuneus	1	18.58	[10,-98,21]
rh.parsopercularis	1	12.79	[60,24,20]
